# Supplementary material for: Association between sun-protective behaviors and hypertension: a cross-sectional study from National Health and Nutrition Examination Survey 2009 to 2014
Source: BMC Public Health. 2023 Sep 26;23:1862. doi: 10.1186/s12889-023-16439-4 (PMC10521474; doi:10.1186/s12889-023-16439-4)
Supplement: Supplementary file 1 — Additional file 1. Association between each sun-protective behavior with SBP and DBP. [file 12889_2023_16439_MOESM1_ESM.xls]

## Sheet: Sheet1
Additional file 1 Association between each sun-protective behavior with SBP and DBP.
	SBP			DBP
	Staying in the shade			Staying in the shade
	Rare	Moderate	Frequent	Rare	Moderate	Frequent
Total	Ref	-1.81(-3.32,-0.29)*	-0.65(-2.26,0.96)	Ref	-0.72(-1.90,0.45)	-0.28(-1.53,0.96)
Stratified by sex and race
Men
Mexican American	Ref	0.88(-4.97,6.73)	4.63(-2.02,11.28)	Ref	4.03(-0.54,8.61)	2.73(-2.48,7.93)
other Hispanic	Ref	2.36(-4.16,8.88)	-2.62(-9.53,4.29)	Ref	1.14(-3.71,5.98)	-3.84(-8.97,1.30)
non-Hispanic white	Ref	-1.55(-4.45,1.34)	1.28(-2.15,4.72)	Ref	-0.12(-2.49,2.25)	2.40(-0.40,5.21)
non-Hispanic black	Ref	-4.13(-9.14,0.87)	-2.64(-7.80,2.52)	Ref	-2.44（-6.46,1.59）	-1.62（-5.77,2.53）
other race	Ref	3.09(-3.37,9.56)	-1.93(-8.69,4.84)	Ref	1.01(-4.18,6.20)	-0.07(-5.50,5.36)
Women
Mexican American	Ref	-8.47(-15.68,-1.25)*	-4.64(-11.89,2.59)	Ref	-5.44(-11.10,0.22)	-4.17(-9.85,1.50)
other Hispanic	Ref	-5.29(-13.83,3.26)	-1.77(-9.98,6.44)	Ref	-2.71(-8.82,3.40)	-1.80(-7.67,4.06)
non-Hispanic white	Ref	-3.86(-6.91,-0.81)*	-2.67(-5.96,0.62)	Ref	-2.83(-5.11,-0.54)	-2.23(-4.70,0.24)
non-Hispanic black	Ref	0.55(-5.51,6.60)	1.52(-4.38,7.42)	Ref	1.22(-3.40,5.84)	1.11(-3.39,5.61)
other race	Ref	-6.28(-14.95,2.38)	-4.63(-13.24,3.99)	Ref	-1.19(-8.08,5.70)	-0.01(-6.86,6.84)
	Wearing long-sleeved clothing			Wearing long-sleeved clothing
	Rare	Moderate	Frequent	Rare	Moderate	Frequent
Total	Ref	-0.48（-1.45,0.50）	-0.11(-1.63,1.41)	Ref	0.16(-0.60,0.91)	0.28(-0.89,1.46)
Stratified by sex and race
Men
Mexican American	Ref	-0.79（-5.61，4.04）	-1.80(-7.06,3.46)	Ref	-0.26(-4.04,3.52)	-0.92(-5.04,3.21)
other Hispanic	Ref	6.23(1.33,11.13)*	5.86(-0.64,12.36)	Ref	5.46(1.83,9.10)**	5.52(-0.69,10.34)*
non-Hispanic white	Ref	-1.37(-3.30,0.56)	3.59(-0.11,7.30)	Ref	-0.25(-1.84,1.33)	1.63(-1.42,4.68)
non-Hispanic black	Ref	-0.78(-4.22,2.66)	-0.91(-5.83,4.02)	Ref	1.56（-1.20，4.32）	1.41（-2.54,5.35）
other race	Ref	-0.09(-3.97,3.78)	-0.62(-6.03,4.79)	Ref	-0.34(-3.39,2.71)	-1.26(-5.52,3.01)
Women
Mexican American	Ref	-1.17(-5.35,3.01)	-2.20(-7.96,3.57)	Ref	-2.73(-5.96,0.49)	-3.40(-7.85,1.06)
other Hispanic	Ref	1.76(-3.13,6.65)	0.47(-7.74,8.67)	Ref	0.13(-3.33,3.59)	-3.92(-9.72,1.87)
non-Hispanic white	Ref	-0.15(-2.10,1.79)	-1.47(-4.89,1.95)	Ref	-0.26(-1.71,1.20)	0.85(-1.71,3.42)
non-Hispanic black	Ref	-0.55(-3.88,2.78)	0.87(-4.95,6.70)	Ref	2.29(-0.24,4.82)	2.42(-2.01,6.85)
other race	Ref	-0.78(-5.04,3.47)	-1.56(-7.22,4.11)	Ref	-0.94(-4.30,2.43)	-2.30(-6.77,2.18)
	Applying sunscreen			Applying sunscreen
	Rare	Moderate	Frequent	Rare	Moderate	Frequent
Total	Ref	0.64(-0.63,1.91）	0.34(-0.89,1.56)	Ref	0.21(-0.77,1.19)	-0.27(-1.22,0.68)
Stratified by sex and race
Men
Mexican American	Ref	1.99(-4.35,8.34)	-0.41(-6.65,5.83)	Ref	-0.01(-4.97,4.96)	-1.99(-6.88,2.89)
other Hispanic	Ref	8.12(1.98,14.26)**	2.94(-3.39,9.27)	Ref	4.40(-0.25,9.05)	3.67(-1.12,8.46)
non-Hispanic white	Ref	0.00(-2.37,2.38)	1.79(-0.56,4.15)	Ref	0.69(-1.26,2.64)	0.52(-1.42,2.45)
non-Hispanic black	Ref	-1.01(-8.21,6.19)	-1.33(-9.95,7.30)	Ref	-1.07(-6.85,4.70)	-2.20（-9.13,4.72)
other race	Ref	2.62(-1.96,7.19)	1.28(-3.48,6.03)	Ref	0.68(-2.94,4.30)	1.50(-2.26,5.26)
Women
Mexican American	Ref	-2.66(-7.71,2.38)	-3.03(-7.84,1.79)	Ref	0.13(-3.82,4.07)	-0.46(-4.22,3.31)
other hispanic	Ref	7.30(1.89,12.71)**	1.56(-3.95,7.06)	Ref	1.98(1.86,5.82)	-3.50(-7.41,0.41)
non-Hispanic white	Ref	0.47(-2.12,3.06)	0.10(-2.21,2.41)	Ref	-0.19(-2.13,1.75)	-0.13(-1.85,1.60)
non-Hispanic black	Ref	0.02(-4.19,4.23)	1.91(-3.02,6.84)	Ref	0.94(-2.28,4.16)	0.16(-3.61,3.92)
other race	Ref	-2.88(-8.65,2.90)	-4.23(-8.81,0.35)	Ref	-4.72(-9.26,-0.18)	-4.09(-7.69,-0.48)
Model 3; age, sex, race, educational level, marital status, PIR, BMI, smoking status, alcohol consumption, milk consumption, serum 25-hydroxyvitamin D level, skin reaction, CVD, diabetes mellitus, hypercholesterolemia, and weak/failing kidney. When stratified by a certain variable, the model does not adjust this variable. SBP,Systolic blood pressure; DBP, Diastolic blood pressure. *p < 0.05, **p …
